# Supplementary material for: Microbial and molecular differences according to the location of head and neck cancers
Source: Cancer Cell Int. 2022 Mar 26;22:135. doi: 10.1186/s12935-022-02554-6 (PMC8962034; doi:10.1186/s12935-022-02554-6)
Supplement: Supplementary file 2 — Additional file 2: Table S1. The GO analysis results, hub genes, and tumour locations of included patients. [file 12935_2022_2554_MOESM2_ESM.xlsx]

## Sheet: GO
Gene Ontology (GO)-pathway analysis
Positively correlated genes in oral cancer
Category	ID	Term	Count	P-value	FDR	Genes
BP	GO:0070268	cornification	9	4.56351e-09	2.66e-06	KRT82, SPRR2E, SPRR2G, KRT17, PI3, SPRR1A, SPRR2B, SPRR1B, SPRR2D
	GO:0008544	epidermis development	7	3.56876e-07	7.83e-05	SPRR2E, SPRR2G, C1ORF68, SPRR1A, SPRR2B, SPRR1B, SPRR2D
	GO:0031424	keratinization	9	4.04448e-07	0.000603	KRT82, SPRR2E, SPRR2G, KRT17, SFN, SPRR1A, SPRR2B, SPRR1B, SPRR2D
	GO:0007017	microtubule-based process	5	3.62433e-06	7.83e-05	TUBA1C, TUBB6, TUBB2A, DYNLL1, TUBA4A
	GO:0000226	microtubule cytoskeleton organization	7	5.34949e-06	0.012206	TUBA1C, TUBB6, TUBB2A, TUBG1, TUBB4B, MARK3, TUBA4A
	GO:0000278	mitotic cell cycle	6	0.000132123	0.000497	TUBA1C, TUBB6, TUBB2A, TUBG1, TUBB4B, TUBA4A
CC	GO:0001533	cornified envelope	7	5.94547e-09	0.00586762	SPRR2E, SPRR2G, PI3, SPRR1A, SPRR2B, SPRR1B, SPRR2D
	GO:0005829	cytosol	33	6.30049e-05	0.0408925	KRT82, SPRR2E, PSMD12, SPRR2G, TPMT, MAPKAP1, GLO1, ADK, STIP1, SERP1, SFN, PI3, CHAC1, MARK3, SPRR2B, ATP6V1D, SPRR2D, GLRX3, MEMO1, TUBB4B, DYNLL1, TUBG1, RHOD, TUBA4A, FOSL1, PSMA6, CARHSP1, KRT17, IL1B, UBE2V1, DNAJC8, SPRR1A, SPRR1B
	GO:0005874	microtubule	7	0.000581378	0.0267514	TUBA1C, TUBB6, TUBB2A, TUBG1, TUBB4B, DYNLL1, TUBA4A
MF	GO:0030280	structural constituent of epidermis	4	1.51798e-05	0.0345595	KRT82, SPRR2E, PI3, SPRR1A
	GO:0003924	GTPase activity	9	1.64087e-05	0.000964	TUBA1C, TUBB6, TUBB2A, RRAS2, RGS20, TUBG1, TUBB4B, RHOD, TUBA4A
	GO:0005200	structural constituent of cytoskeleton	6	2.38701e-05	0.0100383	TUBA1C, TUBB6, TUBB2A, TUBG1, TUBB4B, TUBA4A
	GO:0005525	GTP binding	8	0.000324488	0.000964	TUBA1C, TUBB6, TUBB2A, RRAS2, TUBG1, TUBB4B, RHOD, TUBA4A
	GO:0005515	protein binding	53	0.0019661	0.000964	CXCL8, TPMT, IL24, LZIC, ZCCHC17, TUBA1C, TUBB6, SERP1, DENR, SH3BGRL3, CHAC1, ELOVL1, FGFBP1, GLRX3, ACTR5, MED8, RRAS2, DYNLL1, TUBG1, MED6, TUBA4A, PSMA6, CARHSP1, TUBB2A, SCNN1D, IL1B, UBE2V2, PPIF, UBE2V1, DNAJC8, KRT82, SPRR2E, WFDC12, DEFB103A, PSMD12, MAPKAP1, GLO1, STIP1, RGS20, SFN, MARK3, ATP6V1D, HMOX2, BNIP3, MEMO1, TUBB4B, TPD52L2, IL1F10, FOSL1, ERP44, KRT17, ESYT3, SPRR1A
Negatively correlated genes in oral cancer
Category	ID	Term	Count	P-value	FDR	Genes
BP	GO:0007155	cell adhesion	19	2.97676e-06	0.00417045	NLGN3, POSTN, PCDHGA5, PCDHGA3, PCDHGA2, SIGLEC11, ITGB2, OMD, CD99L2, COMP, MFAP4, ITGA11, CYP1B1, ITGBL1, PCDHB4, CNTN4, SIGLEC7, CD33, PCDHB7
CC	GO:0016021	integral component of membrane	72	4.89948e-05	0.0111708	SPI1, DAGLA, ATP8A1, GXYLT2, TMEM140, ABCC10, SLC2A5, ZDHHC2, CXCL16, HHAT, PCLO, CYP1B1, CD37, VSIG4, TAPT1, CD33, GAL3ST4, PTGIS, PCDHGA3, PVRIG, CACNA2D1, CD180, TACR2, KCNAB2, BTC, TLR1, MS4A6A, GPRC5B, MYCN, CCDC80, AGTR1, TLR7, DEPDC5, SLC29A3, LRRC15, NOTCH1, CXCR4, ATP1A3, PLD4, ATP10A, CD99L2, GPR82, SLC7A2, HDAC6, AKAP1, ZFP14, ADAM28, SV2B, UCP2, LAIR1, LRRC25, TMEM176B, SIGLEC11, RARR…
Positively correlated genes in non-oral cancer
Category	ID	Term	Count	P-value	FDR	Genes
BP	GO:0006357	regulation of transcription from RNA polymerase II promoter	177	2.63534e-08	6.71606e-06	ZNF572, ZNF692, ZNF691, CCNH, ZSCAN9, NRL, YEATS4, UXT, ZNF83, ZNF606, ZNF605, ZNF84, ZNF205, CCNL2, ZNF446, ZNF600, ZNF721, CCNL1, ZNF566, ZNF444, ZNF565, MNX1, ZNF564, ZNF443, HMGN1, DDX17, ABT1, ZNF441, ZNF18, ZNF680, ZNF283, KDM2B, ZFP3, ZNF10, MED4, MED7, DMTF1, ZNF837, SUB1, ZNF559, ZSCAN26, ZNF557, ZNF711, ZNF799, ZNF554, ZNF674, ATF4, ZNF672, ZNF155, ZNF276, ZNF550, ZNF274, DDX5, ZNF20, H…
	GO:0006355	regulation of transcription, DNA-templated	135	4.38445e-15	3.63142e-12	YEATS4, SOX2, ZNF83, ZNF606, CHEK2, ZNF84, MYB, KAT8, ZNF205, ZNF446, ZNF600, ZNF721, ZNF566, ZNF565, ZNF443, ZNF441, ZNF18, ZNF680, ZNF283, ZNF10, SAP30, DMTF1, EWSR1, THAP7, SUB1, ZNF559, PPIE, SPIN2B, ZSCAN26, ZNF557, ZNF711, MZF1, ZNF554, ZNF674, ATF4, ZNF155, L3MBTL1, ZNF550, ZNF274, ZNF20, SUPT4H1, AKAP17A, KRBOX4, ZNF26, MBTD1, ZNHIT3, ZNF823, SAFB2, ZNF789, ZNF547, ZNF546, ZNF700, ZNF302,…
	GO:0000398	mRNA splicing, via spliceosome	89	4.61987e-38	1.53056e-34	PDCD7, GPATCH1, WDR83, CWC25, PQBP1, UBL5, PNN, SNRPD2, RBMX2, SNRNP70, SNRPD1, MAGOH, RAVER2, SNRPD3, TXNL4A, SNRNP35, BCAS2, RBM5, RBM6, RBM17, GCFC2, SFPQ, DDX39A, DDX39B, SYF2, HNRNPH1, PRPF3, FRG1, SRSF2, SNRPG, SRSF3, PPIE, PPIH, SNRNP25, SRSF5, SNRPF, SRSF6, SNRPC, SRSF7, SNRPA, DDX5, RBM8A, YTHDC1, CSTF3, SRRT, RNPC3, HTATSF1, U2AF1L4, RNF113A, PABPN1, FIP1L1, TRA2B, TRA2A, SYMPK, RALY, P…
CC	GO:0005634	nucleus	627	9.8636e-39	7.11165e-36	POP4, RRP1, THYN1, GPATCH1, SMC6, MYB, RAVER2, MNX1, CDK5RAP3, DDX17, TSPYL2, ZNF18, ZNF283, DAPK2, DDX11, PIH1D1, RPL22, REV1, SETMAR, ZNF10, MED4, PASK, MED7, EID2, DDX39A, DDX39B, EWSR1, SARNP, SPIN2B, ZSCAN26, ATF4, ZNF155, ZNF276, SLBP, ZNF274, XPA, ZNF20, SDR39U1, AGAP4, AKAP17A, RNPC3, ZNF26, WDR70, TERT, AFMID, HESX1, HOXC9, ZSCAN16, HOXC6, ZNF266, HEXIM1, ZNF141, JUND, PRPF38A, SIVA1, ZN…
	GO:0005654	nucleoplasm	455	1.50622e-35	5.42994e-33	POP5, POP4, SMC6, ALKBH6, TSEN54, RRP8, ALKBH2, PSMD6, MYB, MNX1, DDX17, TSPYL2, DDX11, REV1, MED4, MED7, EID2, DDX39A, DDX39B, EWSR1, SARNP, AKIP1, SPIN2B, ZSCAN26, LETMD1, PRR14, ATF4, PIF1, SLBP, ANAPC16, XPA, COPS7B, RNPC3, ANAPC10, TERT, NUP85, GAR1, HOXC9, HOXC6, NR2C2AP, BRAP, HEXIM1, ARL14EP, JUND, PRPF38A, SIVA1, IRF2BP1, MAD2L1BP, LARP7, UPF3B, UPF3A, MAGOHB, SNUPN, NR2F6, HNRNPL, FAM11…
	GO:0005829	cytosol	438	8.28313e-05	0.00298607	VPS29, RRP8, PSMD6, MYB, CDK5RAP1, RPL39, MNX1, CDK5RAP3, DDX17, RPL22, WDR73, PASK, PHKA2, MYL5, SCO2, RUFY3, SPIN2B, ZSCAN26, ADPRM, ACOT4, SLBP, ANAPC16, COPS7B, AKAP17A, PLA2G6, ANAPC10, SKA2, MTMR7, PRDX2, RHOT2, TERT, NUP85, BLOC1S1, AFMID, CEP70, CEP72, HOXC6, SULT1A2, BRAP, ARL14EP, CHKA, LARP7, UPF3B, UPF3A, SNUPN, PPFIBP2, ADI1, HNRNPD, PSMG1, PSMG2, CEP57, SETD4, GABRB2, SMG9, HIF3A, P…
MF	GO:0005515	protein binding	1074	7.65218e-16	4.30053e-13	POP5, POP4, TMEM97, ACCS, ALKBH6, TSEN54, ALKBH2, PSMD6, SMCO3, SMCO4, FNBP4, HEMK1, ZNF18, TOMM20L, SETMAR, ZNF10, FRS3, TMEM80, PHKA2, SIGIRR, EID2, DDX39A, DDX39B, EWSR1, RUFY4, SCO2, RUFY3, AKIP1, LETMD1, ATF4, ZNF276, SLBP, ZNF274, NPRL2, ZNF20, MRPL17, COPS7B, PLA2G6, ZNF26, MTMR7, C12ORF57, PRPSAP1, FAM221A, HPX, RHOT2, AFMID, HESX1, ZNF266, SULT1A2, HEXIM1, MYH7B, NAPSA, PRPF38A, PRRT2, M…
	GO:0046872	metal ion binding	248	8.19862e-05	0.0184305	VPS29, ACSM3, OSGEPL1, RFESD, NUDT1, ALKBH6, ZNF606, ZNF605, CHEK2, DHX58, CDK5RAP1, KAT8, ZNF600, ZNF721, ZNF18, ESCO1, ZNF283, ZFP3, DDX11, RSAD1, CMC1, GTPBP6, REV1, ZNF10, ZC2HC1C, EWSR1, ZNF837, THAP7, RUFY4, ZSCAN26, DXO, ZNF711, ZNF155, ZNF274, XPA, ZNF20, AGAP4, ZNF26, INPP5B, HPX, TERT, ZNHIT3, ADAMTS17, ZNF823, ZNF700, ZBED5, ZSCAN16, ZNF266, FDFT1, ZRSR2, ZNF141, ZRANB2, ZNF140, SIVA1,…
	GO:0003723	RNA binding	210	3.0518e-21	3.43023e-18	EIF4A2, POP4, RRP1, THUMPD2, GPATCH1, C14ORF93, RRP8, PNN, RPS19, SNRPD2, SNRPD1, MAGOH, RAVER2, ARL6IP4, SNRPD3, RPL39, ABT1, DDX17, IMP3, RPL22, CIRBP, DDX39A, DDX39B, EWSR1, SUB1, SARNP, SUCLG1, DXO, FLYWCH2, L3MBTL1, SLBP, CSTF3, TRMT2A, AKAP17A, HTATSF1, RNPC3, TERT, GAR1, ZRSR2, APOBEC3D, PRPF38B, APOBEC3F, ZRANB2, PRPF38A, MRPL27, UPF3B, LARP7, UPF3A, MAGOHB, SNUPN, MRPL22, HNRNPL, BST2, H…
Negatively correlated genes in non-oral cancer
Category	ID	Term	Count	P-value	FDR	Genes
BP	GO:0007155	cell adhesion	80	1.02101e-20	1.28682e-17	ITGB1, PTPRU, APP, PCDHGB7, NRP2, PCDHGB5, TNFAIP6, ITGB5, ITGB4, ITGB3, COL12A1, PCDHGB2, CLSTN1, TNC, ATP2A2, LAMC2, PTPRK, LAMC1, LOXL2, CDH6, CDH3, NPTN, SIRPA, ITGAV, SVEP1, ITGB6, SCARF1, EDIL3, EPHB4, DGCR2, POSTN, ITGA3, PCDHGA2, ITGA1, PRKCA, MTSS1, PCDHGA9, VCAN, ADAM17, COL6A1, COL6A3, COL8A1, ITGA7, ITGA6, ITGA5, TLN1, VCL, DSC3, DDR2, ITGA9, COL15A1, LAMA2, LAMA4, PXN, LAMA3, PCDH12,…
	GO:0007165	signal transduction	77	0.00110333	0.0401123	NRP1, TENM2, TENM3, TNFAIP6, IRS1, ARHGAP1, CBLB, PTPRK, NR3C1, SIRPB1, IGF1R, ELK3, EDNRA, RASSF3, PPP2R5E, PLAU, NCK2, SOX9, PRKG1, YWHAG, PDGFRB, CAP1, GUCY1A2, MAP2K1, STARD8, ANXA5, TEX2, TGFBR1, GREM1, RAPGEF1, ATF6, RIN2, CRK, DDR2, COL15A1, COPA, ENPEP, CAB39, EPAS1, TGFBRAP1, PXN, STC1, RASAL2, IQGAP1, CBL, NDRG1, EGFR, TTBK2, DLL4, FAM83G, OLFML1, ABL2, MAPK1, FLNB, PAK2, FAM83B, CAP2, …
	GO:0030198	extracellular matrix organization	70	1.07405e-34	4.06099e-31	ITGB1, APP, SPARC, ECM2, ITGB5, COL14A1, ITGB4, ITGB3, SERPINE1, TNC, LAMC2, LAMC1, ADAMTS4, ADAMTS5, ADAMTS2, SH3PXD2A, ADAMTS1, KDR, COL10A1, ITGAV, SOX9, ITGB6, ADAMTS9, ADAMTS7, CSGALNACT1, POSTN, ITGA3, ITGA1, BGN, HSPG2, SERPINB5, VCAN, MMP14, COL4A2, ADAM15, MMP16, COL4A1, COL6A1, PXDN, COL6A3, COL8A1, ITGA7, ITGA6, ITGA5, DDR2, ITGA9, COL15A1, LAMA2, COL11A1, LAMA4, LAMA3, PDGFB, FURIN, A…
	GO:0006468	protein phosphorylation	49	5.73559e-07	0.000103268	APP, BMPR2, TRIO, DYRK2, MYLK, AKAP13, EDNRA, PDK4, MAP3K9, ROS1, PRKG1, PSKH1, ACVR1, MAP2K1, CDKL5, CSNK2A3, MINK1, LMTK2, ADAM10, PRKCA, TGFBR1, TGFBR2, LATS1, ERN1, LATS2, PIK3CA, SIK3, SIK2, ROCK2, PDGFB, ABL1, MAPK1, FNIP2, PAK2, MARK2, MAP4K4, SRPK2, MAP3K2, NEK6, LIMK1, CDC42BPB, HIPK3, HIPK2, CDK8, WNK1, PTK7, TAOK1, CDK12, CDK13
	GO:0001525	angiogenesis	48	1.29252e-17	1.22176e-14	NRP1, ROBO4, CLIC4, COL15A1, ENPEP, NRP2, FLT1, CALCRL, EPAS1, FLT4, SERPINE1, ELK3, DLL4, CALD1, KDR, S1PR1, LEPR, FLNA, ITGAV, ZNF304, EPHB4, SRPK2, ACVR1, PDGFRB, ANGPT2, JAG1, MCAM, CAV1, TIE1, DAB2IP, FN1, PRKCA, HSPG2, MMP14, COL4A2, PIK3CA, ADAM15, RHOJ, APLNR, COL8A1, MYH9, AMOTL2, NOX5, CSPG4, TGFBI, ITGA5, TEK, AMOTL1
CC	GO:0005886	plasma membrane	334	2.90873e-19	5.5169e-17	RSC1A1, APP, SPARC, TES, SERPINE1, ZDHHC5, LDLRAD3, CBLB, ACTB, MYLK, AQP1, EFR3A, EDNRA, GPR176, RASSF3, KDR, PIEZO1, EPHB4, ACVR1, ACTN1, SLC6A11, UNC5C, PRKCA, ACTN4, HSPG2, DAAM1, CD109, BCORL1, TLN1, PI4K2A, MACF1, ENPEP, TTYH3, TSHZ3, LPAR3, PCDH12, IQGAP1, LPAR4, PCDH18, PCDH17, GLG1, TGOLN2, APH1A, NCSTN, FLRT2, PDGFC, TSPAN5, SNX9, MAP4, SPTBN1, ABCA1, WWTR1, CADM3, AFAP1L2, JAG1, HOMER1…
	GO:0005829	cytosol	325	2.97552e-11	1.41089e-09	CYFIP1, APP, TES, TRIO, CBLB, GCC1, LIPA, ACTB, MYLK, PEX26, RPL7, EFR3A, HERC3, RASSF3, ZMIZ1, LONP2, VPS35, SYNPO, ANKS1A, TNS4, EPHB4, RNF111, MEF2A, RBFOX2, COG5, STARD8, ACTN1, CSNK2A3, AP1B1, PRKCA, ACTN4, SND1, DYNC1LI2, RRAGC, DAAM1, KCTD10, CD109, MYL3, TLN1, RIN2, ATF6, PI4K2A, TMEM87A, DHX8, EPAS1, FLII, BAZ2A, IQGAP1, ZBTB4, TTBK2, PDGFC, SNX9, MAP4, A2M, SPTBN1, N4BP1, SNX6, SEC31A, …
	GO:0005737	cytoplasm	311	7.32683e-09	2.08448e-07	APP, ATF2, MAPKBP1, SPARC, TES, TRIO, CBLB, ACTB, MYLK, AQP1, RPL7, RASSF3, UBASH3B, ZMIZ1, DIP2B, HMCN1, ANKS1A, RNF111, TNS1, MBNL2, RBFOX2, LIMCH1, ACTN1, RFX2, SLC6A11, PRKCA, ACTN4, SND1, DYNC1LI2, RRAGC, SIK3, SIK2, TLN1, MACF1, ENPEP, EPAS1, FLII, PDGFB, STC1, LPAR3, IQGAP1, TTBK2, MTDH, CYB5R3, DHX33, SNX9, MAP4, SPTBN1, SNX6, SEC31A, SRPK2, WWTR1, STARD13, AFAP1L2, HOMER1, PDE2A, DCLK3, …
MF	GO:0005515	protein binding	664	2.55008e-12	4.13113e-10	ATF2, MAPKBP1, CYFIP1, TRIO, TES, TRRAP, SERPINE1, ZFYVE1, MYLK, ELK3, RPL7, NDST1, UBASH3B, VPS35, ANKS1A, RNF111, MEF2A, RBFOX2, ZNF281, RFX2, UNC5C, PRKCA, HSPG2, SND1, DAAM1, DAAM2, ATF6, PI4K2A, PLBD2, FLII, PDGFB, BAZ2A, IQGAP1, ADAMTS12, GNS, MTDH, NCSTN, CYB5R3, POM121C, PDGFC, CHST15, ABCA1, STARD13, CADM3, AFAP1L1, JAG1, APOOL, HOMER1, FZD4, APCDD1L, FN1, EXOC6B, L1CAM, FOSL2, COL1A1, E…
	GO:0046872	metal ion binding	153	0.00120442	0.0272255	ATF2, STEAP3, TES, JMJD1C, F13A1, ZFYVE1, GALNT10, MYLK, ZNF609, EP300, RNF111, TGM2, ACVR1, CSGALNACT1, POSTN, MBNL2, LIMCH1, ZNF282, ZNF281, CSGALNACT2, IPMK, ENTPD7, ADAM10, EBF2, RC3H2, RNF40, ACLY, ADAM17, ADAM15, ZNF319, WDFY3, ZNF710, FTO, TSHZ3, PXN, BAZ2A, ADAMTS12, ADIPOR1, ZBTB4, LPP, GNS, ACACA, RAI1, PITRM1, MAN2A1, ARSJ, CLCA2, ZC3H18, ZNF304, HIVEP2, ZNF423, ZC3H13, PDZD8, ZKSCAN1,…
	GO:0005524	ATP binding	108	7.29645e-06	0.000417185	TRIO, ACTB, MYLK, IGF1R, PDK4, KDR, LONP2, MAP3K9, ROS1, EPHB4, PSKH1, TGM2, PDGFRB, ACVR1, RALBP1, MAP2K1, CDKL5, ENTPD5, CSNK2A3, IPMK, LMTK2, PRKCA, ATP11A, ERN1, ACLY, DYNC1LI2, KIF16B, SIK3, SIK2, PI4K2A, PFKFB3, DHX8, ACACA, TTBK2, DHX33, ABL1, ABL2, MARK2, ABCA1, SRPK2, UBE2H, NEK6, DCLK3, MYO5A, EHD1, CDK8, EHD2, EHD4, WNK1, PTK7, CDK12, CDK13, FLT1, BMPR2, DYRK2, CHD9, FLT4, ATP2A2, HK1,…
FDR, false discovery rate

## Sheet: hub_gene
The top 10 hub genes identified by the degree method of the Plugin CytoHubba in Cytoscape software
	Rank	Gene Symbol	Description
Positively correlated genes in oral cancer	1	PI3	WAP four-disulfide core domain protein 14
	2	SPRR1B	Small proline-rich protein 1B
	3	CXCL8	Monocyte-derived neutrophil chemotactic factor
	4	IL1B	Interleukin 1, beta
	4	SPRR2B	Small proline-rich protein 2B
	4	SPRR2E	Small proline-rich protein 2E
	4	SPRR2D	Small proline-rich protein 2D
	4	SPRR2G	Small proline-rich protein 2G
	4	TUBB4B	Tubulin, beta 4B class IVb
	4	SPRR1A	Small proline-rich protein 1A
Negatively correlated genes in oral cancer	1	SPI1	31 kDa-transforming protein
	2	ITGB2	Cell surface adhesion glycoproteins LFA-1/CR3/p150,95 subunit beta
	3	NOTCH1	Translocation-associated notch protein TAN-1
	4	TLR7	Toll-like receptor 7
	4	VAV1	Vav 1 guanine nucleotide exchange factor
	6	CD33	Sialic acid-binding Ig-like lectin 3
	6	SIGLEC1	Sialic acid binding Ig-like lectin 1, sialoadhesin
	6	CXCR4	Leukocyte-derived seven transmembrane domain receptor
	9	FERMT3	Fermitin family homolog 3
	9	MS4A6A	Membrane-spanning 4-domains, subfamily A, member 6A
Positively correlated genes in non-oral cancer	1	SNRPG	Small nuclear ribonucleoprotein polypeptide G
	2	SNRPF	Small nuclear ribonucleoprotein polypeptide F
	3	SNRPD3	Small nuclear ribonucleoprotein D3 polypeptide 18kDa
	3	SNRPD2	Small nuclear ribonucleoprotein D2 polypeptide 16.5kDa
	5	SNRPD1	Small nuclear ribonucleoprotein D1 polypeptide 16kDa
	6	SNRNP70	Small nuclear ribonucleoprotein 70kDa (U1)
	7	HNRNPA1	Heterogeneous nuclear ribonucleoprotein A1
	8	SRSF7	Splicing factor, arginine/serine-rich 7
	9	SRSF2	Splicing factor, arginine/serine-rich 2
	10	SRSF3	Splicing factor, arginine/serine-rich 3
Negatively correlated genes in non-oral cancer	1	ACTB	Actin, cytoplasmic 1
	2	FN1	Fibronectin type III domain containing
	3	EGFR	Receptor tyrosine-protein kinase erbB-1
	4	ITGB1	Integrin, beta 1 (fibronectin receptor, beta polypeptide, antigen CD29 includes MDF2, MSK12)
	5	ITGB3	Integrin, beta 3 (platelet glycoprotein IIIa, antigen CD61)
	6	PXN	Paxillin
	7	COL1A1	Collagen alpha-1(I) chain
	8	ITGAV	Vitronectin receptor subunit alpha
	9	KDR	Kinase insert domain receptor (a type III receptor tyrosine kinase)
	10	THBS1	Thrombospondin 1

## Sheet: analysis site
Analysis sites of included patients
	Location	RNA	DNA
oral cancer	alveolar ridge	18	7
	buccal mucosa	22	5
	floor of mouth	61	14
	hard palate	7	3
	lip	3	1
	oral cavity	73	26
	oral tongue	130	59
non-oral cancer	base of tongue	27	10
	hypopharynx	10	2
	larynx	116	25
	oropharynx	9	1
	tonsil	43	19
